# Supplementary material for: Euglena extract suppresses adipocyte-differentiation in human adipose-derived stem cells
Source: PLoS One. 2018 Feb 15;13(2):e0192404. doi: 10.1371/journal.pone.0192404 (PMC5813920; doi:10.1371/journal.pone.0192404)
Supplement: S1 Dataset — (XLSX) [file pone.0192404.s001.xlsx]

## Sheet: Fig 1 (A)
CCK8-2h
Raw data										Normalized data（Raw data - Blank data）
20% Eug ext.	Blank	Conc.						%		20% Eug ext.	Conc.						%
		0	1.25	2.5	5	10	20	40			0	1.25	2.5	5	10	20	40
	0.135	0.397	0.625	0.676	0.753	0.863	0.905	0.521			0.26075	0.48875	0.53975	0.61675	0.72675	0.76875	0.38475
	0.139	0.501	0.67	0.654	0.773	0.876	1.024	0.477			0.36475	0.53375	0.51775	0.63675	0.73975	0.88775	0.34075
	0.138	0.467	0.63	0.584	0.665	0.87	0.926	0.462			0.33075	0.49375	0.44775	0.52875	0.73375	0.78975	0.32575
	0.133	0.514									0.37775
ave.	0.13625									ave.	0.3335	0.505417	0.50175	0.594083	0.733417	0.815417	0.350417
										SEM	0.052392	0.0246644	0.0480416	0.0574572	0.00650641	0.0635164	0.0306649
	● Cell viability
		Conc.						%
		0	1.25	2.5	5	10	20	40
	20% Eug ext.	100	151.549	150.45	178.136	219.915	244.503	105.072
	SEM	15.7097	7.39563	14.4053	17.2286	1.95095	19.0454	9.19486
MilliQ water	Blank	Conc.						%		MilliQ water	Conc.						%
		0	1.25	2.5	5	10	20	40			0	1.25	2.5	5	10	20	40
	0.135	0.397	0.555	0.507	0.49	0.51	0.515	0.525			0.26075	0.41875	0.37075	0.35375	0.37375	0.37875	0.38875
	0.139	0.501	0.563	0.501	0.47	0.492	0.505	0.483			0.36475	0.42675	0.36475	0.33375	0.35575	0.36875	0.34675
	0.138	0.467	0.516	0.474	0.463	0.461	0.453	0.511			0.33075	0.37975	0.33775	0.32675	0.32475	0.31675	0.37475
	0.133	0.514									0.37775
ave.	0.13625									ave.	0.3335	0.408417	0.35775	0.338083	0.351417	0.35475	0.370083
										SEM	0.052392	0.0251462	0.0175784	0.0140119	0.0247857	0.0332866	0.0213854
	● Cell viability
		Conc.						%
		0	1.25	2.5	5	10	20	40
	Milliq water	100	122.464	107.271	101.374	105.372	106.372	110.97
	SEM	15.7097	7.5401	5.27088	4.20147	7.43201	9.981	6.4124

## Sheet: Fig 1 (C)-(D)
Oil Red O (520 nm)							ave.	SEM	Normalized with Control [%]	SEM	20% Eug ext.
Control	0.29	0.309	0.267	0.265	0.279	0.278	0.281333	0.0163054	100	5.79576
0.05	0.248	0.263	0.23	0.231	0.214	0.212	0.233	0.0196977	82.8199	7.00156
0.1	0.188	0.198	0.146	0.145	0.136	0.136	0.158167	0.0274985	56.2204	9.77434
0.2	0.082	0.086	0.073	0.074	0.063	0.064	0.0736667	0.00926643	26.1848	3.29375
Oil Red O (520 nm)							ave.	SD	Normalized with Control [%]	SEM	Milliq water
Control	0.29	0.309	0.267	0.265	0.279	0.278	0.281333	0.0163054	100	5.79576
0.05	0.237	0.254	0.256	0.256	0.284	0.29	0.262833	0.0201238	93.4242	7.153
0.1	0.24	0.241	0.233	0.233	0.296	0.301	0.257333	0.032104	91.4692	11.4114
0.2	0.297	0.297	0.301	0.305	0.283	0.283	0.294333	0.00926643	104.621	3.29375

## Sheet: Fig 2 (A)-(B)
sample	PPARG	GAPDH		sample	CEBPA	GAPDH
	Ct	Ct			Ct	Ct
day0-1	24.921	18.298		day0-1	35.8414	17.914
day0-2	24.473	17.9262		day0-2	34.8255	17.6931
day0-3	24.5731	17.8953		day0-3	34.7394	17.6971
day3-PC-1	24.0779	19.4935		day3-PC-1	26.7364	19.1454
day3-PC-2	23.9686	19.1585		day3-PC-2	26.9724	19.0001
day3-PC-3	23.8652	19.3141		day3-PC-3	27.3759	19.1408
day3-20%-1	23.7528	17.5655		day3-20%-1	27.8152	17.1807
day3-20%-2	23.5445	17.6612		day3-20%-2	27.7179	17.2273
day3-20%-3	23.8822	17.689		day3-20%-3	27.4403	17.2459
day7-PC-1	23.9157	19.7357		day7-PC-1	26.4863	19.2399
day7-PC-2	24.5294	19.9066		day7-PC-2	26.4827	19.498
day7-PC-3	23.9917	19.5907		day7-PC-3	26.2915	19.336
day7-20%-1	23.9204	18.8392		day7-20%-1	27.752	18.3114
day7-20%-2	24.0381	18.8568		day7-20%-2	27.8345	18.3189
day7-20%-3	24.1258	18.5828		day7-20%-3	27.6226	18.5468
day14-PC-1	22.8229	18.4569		day14-PC-1	26.8054	17.8881
day14-PC-2	23.225	18.6545		day14-PC-2	26.7601	18.4056
day14-PC-3	22.9407	18.5302		day14-PC-3	26.8958	18.1044
day14-20%-1	24.8275	17.2766		day14-20%-1	30.5469	16.9914
day14-20%-2	24.8795	17.3154		day14-20%-2	30.4094	16.9502
day14-20%-3	25.0788	17.4776		day14-20%-3	30.9422	17.2235

## Sheet: Fig 3
sample	CEBPB	GAPDH			sample	CEBPD	GAPDH			sample	srebp1c	gapdh			sample	creb	gapdh
	Ct	Ct	Mean			Ct	Ct	Mean			Ct	Ct	Mean			Ct	Ct	Mean
day0	26.2664	17.9066	17.9807		day0	24.2428	17.9066	17.9807		day0-1	25.8506	17.622	17.3436		day0-1	21.8189	15.6006	15.5088
	26.5261	18.0548				24.5119	18.0548			day0-2	25.0162	17.449			day0-2	21.491	15.6996
	25.7229	17.3615	17.5541			23.7638	17.3615	17.5541		day0-3	24.2904	16.9597			day0-3	20.7083	15.2262
	25.6376	17.7468				23.8217	17.7468			day1-1	24.9127	18.1802	18.0262		day1-1	19.9198	13.834	15.0259
day1-cont.	25.761	18.1641	18.1767		day1-cont.	23.8797	18.1641	18.1767		day1-2	25.2564	17.9376			day1-2	20.7529	15.6255
	26.0375	18.1894				23.945	18.1894			day1-3	25.0322	17.9609			day1-3	20.7995	15.6183
	25.7933	18.207	18.2601			24.1323	18.207	18.2601		day2-1	24.3783	18.4223	18.2081		day2-1	20.5307	15.8279	16.0152
	25.8671	18.3132				24.1691	18.3132			day2-2	23.9563	18.2303			day2-2	20.6602	16.2132
day1-eug20%	24.6465	16.9786	17.0822		day1-eug20%	23.7072	16.9786	17.0822		day2-3	23.425	17.9718			day2-3	20.5825	16.0045
	24.6421	17.1858				23.799	17.1858			day3-1	23.6146	18.8499	18.9076		day3-1	23.245	16.7469	17.0484
	24.5747	16.7119	17.0123			23.8794	16.7119	17.0123		day3-2	24.0732	18.7879			day3-2	22.469	16.9955
	24.6379	17.3127				23.9255	17.3127			day3-3	24.5499	19.0852			day3-2	22.4421	17.4028
day2-cont.	26.4101	18.6792	18.7382		day2-cont.	24.2667	18.6792	18.7382		day1-1 20% eug hot water	27.6042	16.9663	16.8805		day1-1 20% eug hot water	22.0928	14.6377	14.6124
	25.4129	18.7972				24.5174	18.7972			day1-2 20% eug hot water	27.2077	16.9714			day1-2 20% eug hot water	21.9215	14.6015
	25.3115	18.212	18.338			23.7979	18.212	18.338		day1-3 20% eug hot water	26.7546	16.7038			day1-3 20% eug hot water	21.8075	14.5981
	25.2343	18.464				23.7124	18.464			day2-1 20% eug hot water	26.1487	16.7726	16.7161		day2-1 20% eug hot water	22.5122	14.6167	14.5074
day2-eug20%	26.1653	17.1479	17.0903		day2-eug20%	24.496	17.1479	17.0903		day2-2 20% eug hot water	25.7324	16.5974			day2-2 20% eug hot water	22.3312	14.4431
	26.2819	17.0327				24.6697	17.0327			day2-3 20% eug hot water	26.0592	16.7784			day2-3 20% eug hot water	22.3814	14.4625
	25.8781	17.5238	17.2086			24.7224	17.5238	17.2086		day3-1 20% eug hot water	24.6992	17.0605	17.0652		day3-1 20% eug hot water	22.2667	14.8169	14.8312
	26.0271	16.8934				25.2066	16.8934			day3-2 20% eug hot water	24.7078	17.1265			day3-2 20% eug hot water	22.1317	14.8154
day3-cont.	26.0437	19.315	19.3681		day3-cont.	25.5327	19.315	19.3681		day3-2 20% eug hot water	24.7069	17.0085			day3-2 20% eug hot water	22.2374	14.8614
	26.0827	19.4213				25.4284	19.4213
	25.6106	19.1081	19.1512			25.1012	19.1081	19.1512
	25.9698	19.1943				25.2052	19.1943
day3-eug20%	25.9388	17.2841	17.5228		day3-eug20%	24.6289	17.2841	17.5228
	25.7618	17.7615				24.617	17.7615
	25.7215	17.4357	17.3248			24.4745	17.4357	17.3248
	25.8359	17.214				24.4423	17.214

## Sheet: Fig 4 (C)
		Oil Red O (520 nm)						ave.	SE	Normalized with control	SE
Control		0.918	0.938	0.925	0.93	0.913	0.915	0.923167	0.00966264	100	1.04668
常時添加	0.2	0.492	0.492	0.442	0.417	0.43	0.411	0.447333	0.0362197	48.4564	3.92342
前半に添加	0.2	0.552	0.559	0.539	0.536	0.598	0.603	0.5645	0.0291668	61.1482	3.15943
後半に添加	0.2	0.891	0.911	0.879	0.884	0.883	0.893	0.890167	0.0114615	96.4253	1.24155

## Sheet: S1 Fig (A)
CCK8-2h
Raw data										Normalized data（Raw data - Blank data）
DMSO	Blank	Conc.						%		DMSO	Conc.						%
		0	0.625	1.25	2.5	5	10	20			0	0.625	1.25	2.5	5	10	20
	0.135	0.397	0.349	0.367	0.375	0.162	0.136	0.123			0.26075	0.21275	0.23075	0.23875	0.02575	-0.00025	-0.01325
	0.139	0.501	0.448	0.437	0.413	0.193	0.144	0.123			0.36475	0.31175	0.30075	0.27675	0.05675	0.00775	-0.01325
	0.138	0.467	0.39	0.399	0.378	0.155	0.128	0.116			0.33075	0.25375	0.26275	0.24175	0.01875	-0.00825	-0.02025
	0.133	0.514									0.37775
ave.	0.13625									ave.	0.3335	0.259417	0.26475	0.252417	0.03375	-0.00025	-0.0155833
										SEM	0.052392	0.0497427	0.0350428	0.0211266	0.0202237	0.008	0.00404145
										SEM
	● Cell viability
		Conc.						%
		0	0.625	1.25	2.5	5	10	20
	DMSO	100	77.7861	79.3853	75.6872	10.1199	-0.0749625	-4.67266
	SEM	15.7097	14.9153	10.5076	6.33481	6.06409	2.3988	1.21183
DMSO ext.	Blank	Conc.						%		DMSO ext.	Conc.						%
		0	0.625	1.25	2.5	5	10	20			0	0.625	1.25	2.5	5	10	20
	0.135	0.397	0.598	0.744	0.577	0.156	0.154	0.146			0.26075	0.46175	0.60775	0.44075	0.01975	0.01775	0.00975
	0.139	0.501	0.546	0.761	0.609	0.167	0.134	0.154			0.36475	0.40975	0.62475	0.47275	0.03075	-0.00225	0.01775
	0.138	0.467	0.597	0.758	0.635	0.171	0.139	0.152			0.33075	0.46075	0.62175	0.49875	0.03475	0.00275	0.01575
	0.133	0.514									0.37775
ave.	0.13625									ave.	0.3335	0.444083	0.618083	0.47075	0.0284167	0.00608333	0.0144167
										SEM	0.052392	0.0297377	0.00907377	0.0290517	0.00776745	0.0104083	0.00416333
	● Cell viability
		Conc.						%
		0	0.625	1.25	2.5	5	10	20
	DMSO ext.	100	133.158	185.332	141.154	8.52074	1.82409	4.32284
	SEM	15.7097	8.91686	2.72077	8.71115	2.32907	3.12094	1.24838

## Sheet: S1 Fig (B)-(C)
DMSO	Oil Red O (520 nm)						ave.	SEM			DMSO	ave.	SEM
PC	0.855833	0.865833	0.837833	0.835833	0.825833	0.831833	0.842167	0.015358			PC	1	0.0182362
DMSO 0.5%	0.304833	0.310833	0.283833	0.286833	0.278833	0.282833	0.291333	0.0131719			DMSO 0.5%	0.345933	0.0156405
DMSO 1%	0.243833	0.243833	0.213833	0.214833	0.224833	0.227833	0.228167	0.0133066			DMSO 1%	0.270928	0.0158005
DMSO ext.	Oil Red O (520 nm)						ave.	SEM			DMSO ext.	ave.	SEM
PC	0.494833	0.502833	0.552833	0.563833	0.601833	0.600833	0.552833	0.0462385			PC	1	0.0836392
0.5	0.321833	0.314833	0.376833	0.369833	0.401833	0.396833	0.363667	0.037156			DMSO ex 0.5%	0.657823	0.0672101
1	0.166833	0.166833	0.201833	0.200833	0.223833	0.216833	0.196167	0.0243612			DMSO ex 1%	0.354839	0.044066

## Sheet: S2 Fig
		25℃2h			50℃2h				75℃2h			95℃2h				121℃20min
	Control	0.05	0.1	0.2	0.05	0.1	0.2	Control	0.05	0.1	0.2	0.05	0.1	0.2	Control	0.05	0.1	0.2
1	1.54356	0.873742	0.600063	0.209285	0.825279	0.603846	0.185683	1.54585	0.971781	0.604827	0.191743	0.813134	0.453402	0.0984021	0.936242	0.699724	0.512951	0.183005
2	1.5169	0.883989	0.576354	0.182561	0.889256	0.647769	0.191776	1.42253	0.880533	0.542914	0.183666	0.82782	0.487306	0.100624	0.823936	0.6657	0.475119	0.187501
3	1.44052	0.920222	0.577256	0.178016	0.897187	0.592376	0.201712	1.38933	0.859866	0.529147	0.158854	0.839053	0.488566	0.110956	0.795473	0.622234	0.463936	0.160427
ave.	1.50033	0.892651	0.584558	0.189954	0.870574	0.614663	0.193057	1.45257	0.90406	0.558962	0.178087	0.826669	0.476425	0.103327	0.851884	0.662552	0.484002	0.176978
SE.	0.0534846	0.0244206	0.0134356	0.0168945	0.0394264	0.0292381	0.00809093	0.0824687	0.0595516	0.0403121	0.0171396	0.012998	0.019948	0.00669949	0.0744296	0.0388406	0.0256864	0.0145084

## Sheet: S3 Fig
sample	aP2	GAPDH			sample	lpl	gapdh
	Ct	Ct	Mean			Ct	Ct	Mean
day0	32.9111	18.6419	18.6282		day0-1	34.0553	16.838	16.8204
	33.8987	18.6145			day0-2	31.8279	16.7611
	33.8081	18.3576	18.5101		day0-3	32.5585	16.862
	33.6663	18.6626			day3-1	33.3677	18.478	18.4115
day3-cont.	16.8323	19.3148	19.2828		day3-2	31.3793	18.175
	16.9655	19.2509			day3-3	35.1147	18.5815
day3-cont.	16.8429	19.5282	19.4187		day7-1	34.8063	18.5593	18.6684
	16.9394	19.3092			day7-2	34.9041	18.745
day3-cont.	17.3254	19.6387	19.7537		day7-3	34.7852	18.7008
	17.4101	19.8688			day14-1	33.5581	17.3029	17.1345
day3-eug20%	17.884	18.4696	18.7117		day14-2	33.217	17.3601
	17.9332	18.9538			day14-3	33.22	16.7404
day3-eug20%	17.665	18.1678	18.4336		day3-1 20% eug hot water	34.9976	16.4799	16.9576
	17.643	18.6994			day3-2 20% eug hot water	33.271	16.3547
day3-eug20%	17.5347	19.2027	19.5089		day3-3 20% eug hot water	33.3204	18.0382
	17.9768	19.815			day7-1 20% eug hot water	36.9639	17.4261	17.4827
day7-cont.	15.6177	20.0173	19.5476		day7-2 20% eug hot water	35.9322	17.3878
	15.6796	19.078			day7-3 20% eug hot water	34.3825	17.6342
day7-cont.	15.8835	20.1203	19.5265		day14-1 20% eug hot water	34.3696	15.516	15.8153
	15.7973	18.9327			day14-2 20% eug hot water	35.1182	16.0432
day7-cont.	15.706	19.446	19.5701		day14-2 20% eug hot water	33.7786	15.8866
	15.3435	19.6942
day7-eug20%	16.5209	18.9267	18.9378
	16.0321	18.9489
day7-eug20%	17.3217	18.7804	18.8379
	15.9242	18.8954
day14-cont.	19.3445	18.2402	18.4151
	19.3707	18.5901
day14-cont.	18.1132	17.8466	17.9067
	18.4715	17.9668
day14-cont.	18.5328	18.6419	17.9373
	18.4045	17.2328
day14-eug20%	21.0236	17.3142	16.9288
	21.0555	16.5434
day14-eug20%	21.2052	16.9275	16.9653
	21.2971	17.0031
day14-eug20%	22.2185	17.62	17.5649
	22.2604	17.5098
